# Supplementary material for: B cell depletion after treatment with rituximab predicts relapse of IgG4-related disease
Source: Rheumatology (Oxford). 2024 May 23;64(4):2290–4. doi: 10.1093/rheumatology/keae248 (PMC11962880; doi:10.1093/rheumatology/keae248)
Supplement: keae248_Supplementary_Data [file keae248_supplementary_data.zip]

Archive with 3 entries (2 files):
- keae248_Supplementary_Data/
- keae248_Supplementary_Data/rhe-23-2696-File005.docx
- keae248_Supplementary_Data/rhe-23-2696-File006.docx
